# Supplementary material for: Antitumor Efficacy of EGFR-Targeted Recombinant Immunotoxin in Human Head and Neck Squamous Cell Carcinoma
Source: Biology (Basel). 2022 Mar 22;11(4):486. doi: 10.3390/biology11040486 (PMC9027470; doi:10.3390/biology11040486)
Supplement: Supplementary file 1 [file biology-11-00486-s001.zip]

Archive with 2 entries (2 files):
- biology-1625228-supplementary Figures S1 and S2.pdf
- biology-1625228-supplementary Figures S3-S6.pdf
